# Supplementary material for: Analysis of cattle olfactory subgenome: the first detail study on the characteristics of the complete olfactory receptor repertoire of a ruminant
Source: BMC Genomics. 2013 Sep 2;14:596. doi: 10.1186/1471-2164-14-596 (PMC3766653; doi:10.1186/1471-2164-14-596)
Supplement: Additional file 2 — Criteria for pattern recognition of cattle OR genes by using the PRATT program. Table describing parameters and values for pattern recognition of cattle OR genes. [file 1471-2164-14-596-S2.xls]

## Sheet: Table S1
Additional File 2. Criteria for pattern recognition of cattle OR genes using the PRATT program.
Parameter	Description	Value
C%	Pattern conservation	0.9
L	Maximum pattern length	25 amino acids
S	Research complexity	Medium
PN	Maximum number of pattern symbols	25
PX	Maximum number of consecutive undetermined amino acids	5
FN	Maximum number of flexible gaps	2
FL	Maximum flexibility of a flexible wildcard	3
FP	Maximum flexibility product	10
