# Supplementary material for: Analysis of cattle olfactory subgenome: the first detail study on the characteristics of the complete olfactory receptor repertoire of a ruminant
Source: BMC Genomics. 2013 Sep 2;14:596. doi: 10.1186/1471-2164-14-596 (PMC3766653; doi:10.1186/1471-2164-14-596)
Supplement: Additional file 5 — Comparison of family and subfamily diversity of OR genes among cattle, pigs, humans, dogs, mice, and rats. Table showing the results of comparative analysis of the number of classes, families, and subfamilies among 6 species including cattle, pigs, humans, dogs, mice, and rats. [file 1471-2164-14-596-S5.xls]

## Sheet: Table S3
Additional File 5. Comparison of the family and subfamily diversity of OR genes among cattles, pigs, humans, dogs, mice and rats.
Species	No. of	No. of Families	No. of Subfamilies
	Classes
Cattle	2	18	272
Pig	2	17	349
Human	2	17	300
Mouse	2	NA	241
Dog	2	23	300
Rat	2	21	282
Except for Cattle, data were from Nguyen et al. [6] and Quignon et al [9].
