# Supplementary material for: Analysis of cattle olfactory subgenome: the first detail study on the characteristics of the complete olfactory receptor repertoire of a ruminant
Source: BMC Genomics. 2013 Sep 2;14:596. doi: 10.1186/1471-2164-14-596 (PMC3766653; doi:10.1186/1471-2164-14-596)
Supplement: Additional file 6 — The number of OR gene subfamilies according to their OR gene numbers. Table showing the number of OR gene subfamilies according to their OR gene numbers (1 to 63) within the subfamilies. [file 1471-2164-14-596-S6.xls]

## Sheet: Table S4
Additional File 6. The number of OR gene subfamilies according to their OR gene number
No. of OR genes	No. of OR subfamilies
	Cattle	Pig
1	107	146
2	45	61
3	35	31
4	21	32
5	16	14
6	11	19
7	6	8
8	2	4
9	3	10
10	4	3
11	5	4
12	3	2
13	3	4
14	1	1
15	2	−
16	2	−
17	1	2
18	−	1
19	−	1
20	1	1
24	1	−
27	−	1
31	1	−
33	−	1
36	−	1
47	−	1
52	−	1
53	1	−
63	1	−
Total	272	349
[−], absent
