# Supplementary material for: Analysis of cattle olfactory subgenome: the first detail study on the characteristics of the complete olfactory receptor repertoire of a ruminant
Source: BMC Genomics. 2013 Sep 2;14:596. doi: 10.1186/1471-2164-14-596 (PMC3766653; doi:10.1186/1471-2164-14-596)
Supplement: Additional file 7 — OR gene subfamilies with gene number expansion with more than 20 genes. Table showing the sharing of expanded cattle OR gene subfamilies with expanded OR gene families across species. [file 1471-2164-14-596-S7.xls]

## Sheet: Sheet1
Additional File 7. OR gene subfamilies with gene number expansion with more than 20 genes.
Families with gene number expansion (>20 genes)
Cattle	Pig	Dog
bOR1O	sOR7	−
bOR4R	sOR4	cOR4
bOR7A	sOR7	cOR7
bOR8G	sOR1	cOR8
bOR9M	sOR6	cOR6
Note: The minimum amino acid sequence similarity for OR gene subfamily in the same row is 60% across species.
