# Supplementary material for: Analysis of cattle olfactory subgenome: the first detail study on the characteristics of the complete olfactory receptor repertoire of a ruminant
Source: BMC Genomics. 2013 Sep 2;14:596. doi: 10.1186/1471-2164-14-596 (PMC3766653; doi:10.1186/1471-2164-14-596)
Supplement: Additional file 8 — Distribution of OR gene duplications in the cattle genome. Table showing the distribution of OR genes duplicated in the cattle genome. [file 1471-2164-14-596-S8.xls]

## Sheet: Table S5
Additional File 8. Distribution of OR gene duplications in the cattle genome.
Chromosome	No. of duplicated Pseudogenes	No. of duplicated Functional genes	No. of observed identical cases (-inter)*
7	0	2	1(0)
11	0	1	1(1)
U	0	1	0(0)
Total	0	4	2(1)
*Inter, inter-chromosomal duplications
