# Supplementary material for: Analysis of cattle olfactory subgenome: the first detail study on the characteristics of the complete olfactory receptor repertoire of a ruminant
Source: BMC Genomics. 2013 Sep 2;14:596. doi: 10.1186/1471-2164-14-596 (PMC3766653; doi:10.1186/1471-2164-14-596)
Supplement: Additional file 10 — Comparison of the structural characteristics of OR genes among cattle, pigs, humans, mice, rats and dogs. Table listing number of clusters, number of genes per cluster, and number of clusters with only pseudogenes for cattle, pigs, humans, dogs, mice, and rats. [file 1471-2164-14-596-S10.xls]

## Sheet: Table S7
Additional File 10. Comparison of the structural characteristics of OR genes among cattle, pigs, humans, mice, rats and dogs
Characteristics	Cattle	Pig	Human	Mouse	Rat	Dog
No. of regions	49	46	51	51	56	49
No. of genes per cluster	1-122	1-123	1-116	1-244	1-265	1-211
No. of clusters with pseudogenes only	11	1	13	2	8	5
