# Supplementary material for: Analysis of cattle olfactory subgenome: the first detail study on the characteristics of the complete olfactory receptor repertoire of a ruminant
Source: BMC Genomics. 2013 Sep 2;14:596. doi: 10.1186/1471-2164-14-596 (PMC3766653; doi:10.1186/1471-2164-14-596)
Supplement: Additional file 11 — Number of OR genes within each cluster (n = 751) in Figure 3. Number of OR genes within each cluster (n = 751) from the comparison of OR gene similarity among humans, dogs, mice, pigs and cattle using cluster analysis in Figure 3. [file 1471-2164-14-596-S11.xls]

## Sheet: Sheet1
Additional File 11. Number of OR genes within each cluster (n=751) in Figure 3.
	Human	Mouse	Dog	Pig	Cattle
1	0	4	14	9	16
2	4	0	8	9	12
3	1	2	7	14	8
4	0	4	5	16	2
5	0	0	10	9	8
6	1	4	3	12	5
7	1	18	1	2	3
8	3	2	3	6	8
9	2	3	0	10	6
10	0	0	0	19	2
11	2	10	3	2	3
12	3	3	5	3	6
13	2	1	7	3	5
14	1	4	3	6	4
15	2	2	3	6	5
16	1	1	1	13	2
17	0	3	2	9	3
18	1	9	1	3	3
19	1	1	1	6	8
20	2	0	5	4	6
21	2	3	2	1	8
22	0	2	3	8	3
23	1	1	2	4	8
24	0	0	1	9	6
25	3	4	1	6	2
26	1	2	3	3	7
27	1	9	1	2	3
28	3	1	2	6	4
29	1	4	2	3	5
30	0	2	5	2	6
31	0	3	1	7	4
32	1	4	1	5	4
33	2	1	1	11	0
34	1	3	9	1	0
35	2	4	4	2	2
36	0	3	4	4	3
37	1	1	1	8	3
38	1	2	2	7	2
39	0	4	3	1	5
40	1	2	4	2	4
41	0	0	5	7	1
42	2	2	3	3	3
43	0	0	0	11	2
44	0	2	1	8	2
45	0	7	2	1	3
46	1	1	0	7	4
47	2	3	3	3	2
48	1	6	1	3	2
49	0	13	0	0	0
50	0	8	0	4	1
51	1	2	4	1	4
52	0	2	3	4	3
53	2	0	1	6	3
54	0	11	0	0	1
55	0	0	0	11	1
56	0	0	0	11	1
57	0	1	4	3	3
58	2	2	2	3	2
59	0	2	2	5	2
60	0	4	0	4	3
61	0	0	1	7	3
62	1	1	1	3	5
63	1	1	0	5	4
64	0	3	2	4	2
65	1	2	1	4	3
66	1	1	1	2	6
67	0	6	2	2	1
68	0	6	1	4	0
69	0	9	0	1	1
70	1	1	1	6	2
71	0	4	3	2	1
72	1	1	2	4	2
73	1	2	1	4	2
74	0	0	1	6	3
75	0	2	2	2	4
76	1	1	2	3	3
77	1	1	1	4	3
78	10	0	0	0	0
79	10	0	0	0	0
80	2	2	1	3	2
81	1	5	0	4	0
82	0	1	0	7	2
83	0	0	0	10	0
84	1	1	0	6	2
85	2	1	2	1	3
86	0	1	5	2	1
87	0	3	3	2	1
88	5	1	2	1	0
89	1	0	2	5	1
90	2	2	3	1	1
91	0	2	2	3	2
92	2	1	2	1	3
93	0	1	2	2	4
94	0	1	1	3	4
95	0	1	1	4	3
96	0	1	1	5	2
97	1	1	1	4	2
98	0	5	0	1	3
99	0	1	3	3	2
100	1	2	2	1	3
101	1	2	2	3	1
102	1	2	2	2	2
103	1	2	2	2	2
104	2	1	2	2	2
105	2	2	2	2	1
106	1	2	2	2	2
107	2	1	4	2	0
108	0	2	3	2	2
109	1	1	2	4	1
110	1	1	3	3	1
111	0	1	3	4	1
112	2	2	1	3	1
113	0	2	0	6	1
114	0	6	1	1	1
115	0	9	0	0	0
116	1	1	0	6	1
117	1	2	1	3	2
118	0	2	6	0	0
119	1	2	2	2	1
120	2	0	3	2	1
121	0	1	4	3	0
122	1	0	2	3	2
123	2	1	2	2	1
124	0	1	1	3	3
125	0	4	0	1	3
126	1	1	1	1	4
127	1	2	0	2	3
128	1	1	1	3	2
129	2	1	1	2	2
130	0	3	1	2	2
131	1	2	1	2	2
132	0	3	1	1	3
133	1	1	1	1	4
134	1	0	3	1	3
135	3	0	3	1	1
136	0	0	2	4	2
137	0	1	4	2	1
138	5	0	1	1	1
139	2	0	1	4	1
140	1	2	2	2	1
141	1	2	1	3	1
142	0	2	1	4	1
143	1	0	1	5	1
144	0	0	0	7	1
145	1	2	2	1	1
146	0	1	2	1	3
147	1	1	2	3	0
148	1	1	2	2	1
149	0	0	2	4	1
150	0	1	2	2	2
151	0	0	4	2	1
152	0	0	0	5	2
153	0	2	0	3	2
154	2	2	0	1	2
155	1	2	1	1	2
156	0	2	1	2	2
157	1	2	0	2	2
158	0	1	1	2	3
159	0	1	2	1	3
160	1	2	1	1	2
161	1	1	1	1	3
162	0	1	1	3	2
163	0	3	0	2	2
164	1	3	1	0	2
165	1	1	0	2	3
166	1	1	1	1	3
167	0	1	2	2	2
168	2	2	1	1	1
169	2	0	1	3	1
170	2	2	1	1	1
171	0	2	0	4	1
172	1	3	1	1	1
173	1	4	1	1	0
174	1	2	0	3	1
175	1	3	1	1	1
176	0	3	1	3	0
177	0	7	0	0	0
178	1	3	1	1	1
179	0	3	1	1	2
180	1	0	1	4	1
181	1	1	0	4	1
182	1	1	2	2	1
183	0	1	1	3	2
184	1	1	2	2	1
185	1	1	1	3	1
186	1	1	1	2	2
187	2	2	1	1	1
188	2	1	2	1	1
189	1	1	2	2	1
190	0	2	2	1	1
191	0	1	2	2	1
192	1	1	3	0	1
193	1	1	2	1	1
194	1	1	2	1	1
195	1	1	2	1	1
196	0	1	3	1	1
197	0	1	4	0	1
198	1	0	2	0	3
199	1	1	1	1	2
200	0	0	0	2	4
201	0	1	1	2	2
202	0	0	0	4	2
203	2	1	0	1	2
204	0	1	3	0	2
205	1	1	1	1	2
206	1	1	1	1	2
207	1	0	1	1	3
208	0	0	1	1	4
209	0	3	1	0	2
210	0	0	1	2	3
211	0	0	1	3	2
212	1	1	0	1	3
213	0	1	3	1	1
214	1	1	2	1	1
215	1	1	2	1	1
216	1	1	2	1	1
217	1	1	2	1	1
218	3	0	1	1	1
219	3	1	1	0	1
220	0	2	1	2	1
221	0	3	1	2	0
222	1	3	1	0	1
223	1	2	1	1	1
224	1	2	1	1	1
225	0	3	1	1	1
226	1	2	1	2	0
227	1	2	1	1	1
228	1	4	0	0	1
229	0	6	0	0	0
230	1	3	1	0	1
231	1	2	1	1	1
232	1	3	1	1	0
233	0	3	1	1	1
234	1	1	1	2	1
235	1	1	1	2	1
236	1	1	1	2	1
237	1	1	2	2	0
238	0	0	0	5	1
239	1	1	1	2	1
240	1	1	1	2	1
241	1	1	1	2	1
242	0	1	0	4	1
243	1	0	1	3	1
244	0	1	1	2	2
245	0	1	1	3	1
246	0	1	1	3	1
247	1	1	1	2	1
248	2	0	1	2	1
249	1	1	2	1	1
250	1	1	1	2	1
251	1	2	1	1	1
252	1	1	1	1	2
253	0	1	2	1	1
254	1	1	2	0	1
255	1	1	2	0	1
256	1	0	2	1	1
257	1	1	2	1	0
258	0	1	3	1	0
259	0	1	2	0	2
260	0	0	0	0	5
261	0	0	1	2	2
262	0	0	0	2	3
263	0	1	1	1	2
264	0	1	1	1	2
265	1	1	0	1	2
266	1	0	1	0	3
267	1	1	0	1	2
268	0	1	1	0	3
269	1	1	1	0	2
270	1	1	1	0	2
271	0	1	1	1	2
272	1	0	1	1	2
273	0	0	0	0	5
274	0	0	0	2	3
275	0	1	1	1	2
276	0	0	2	2	1
277	0	1	2	1	1
278	0	2	2	0	1
279	1	1	3	0	0
280	1	1	2	1	0
281	2	0	0	2	1
282	2	1	1	0	1
283	0	2	1	1	1
284	0	2	1	1	1
285	1	2	1	1	0
286	1	2	1	1	0
287	1	3	0	1	0
288	1	2	1	1	0
289	1	3	1	0	0
290	0	5	0	0	0
291	0	5	0	0	0
292	1	4	0	0	0
293	0	3	1	0	1
294	0	2	1	1	1
295	0	2	0	2	1
296	1	2	0	1	1
297	0	1	0	3	1
298	0	0	0	4	1
299	0	1	0	3	1
300	1	0	1	2	1
301	0	1	1	2	1
302	1	0	1	2	1
303	0	1	1	2	1
304	0	0	1	3	1
305	1	0	1	2	1
306	0	0	0	4	1
307	1	1	1	2	0
308	0	1	1	2	1
309	0	1	1	2	1
310	0	1	1	2	1
311	1	1	1	2	0
312	1	0	1	2	1
313	0	0	0	4	1
314	0	0	0	4	1
315	0	0	1	3	1
316	0	0	0	5	0
317	0	0	0	5	0
318	0	1	1	2	1
319	0	0	1	3	1
320	0	1	1	2	1
321	1	0	1	2	1
322	1	1	1	1	1
323	1	1	1	1	1
324	1	1	1	1	1
325	1	1	1	1	1
326	1	1	1	1	1
327	1	1	1	1	1
328	1	1	1	1	1
329	1	1	1	1	1
330	1	1	1	1	1
331	1	1	1	1	1
332	1	1	1	1	1
333	1	1	1	1	1
334	1	1	1	1	1
335	1	1	1	1	1
336	1	1	1	1	1
337	1	1	1	1	1
338	1	1	1	1	1
339	1	1	1	1	1
340	1	1	1	1	1
341	1	0	1	2	1
342	0	2	1	1	1
343	1	1	1	1	1
344	1	1	1	1	1
345	1	1	1	1	1
346	1	1	1	1	1
347	1	1	1	1	1
348	1	1	1	1	1
349	1	1	1	1	1
350	1	1	1	1	1
351	1	1	1	1	1
352	1	1	1	1	1
353	1	1	1	1	1
354	1	1	1	1	1
355	1	1	1	1	1
356	0	0	2	1	1
357	0	0	3	0	1
358	0	0	4	0	0
359	0	0	2	1	1
360	0	0	0	0	4
361	0	0	0	0	4
362	0	2	0	0	2
363	1	1	0	0	2
364	0	0	0	2	2
365	0	1	1	0	2
366	0	0	1	1	2
367	0	0	1	1	2
368	0	0	0	2	2
369	0	0	0	2	2
370	1	0	0	1	2
371	1	1	2	0	0
372	1	1	2	0	0
373	0	0	4	0	0
374	0	2	0	2	0
375	1	2	1	0	0
376	0	2	0	1	1
377	0	2	0	1	1
378	0	4	0	0	0
379	0	4	0	0	0
380	1	2	1	0	0
381	0	2	0	1	1
382	0	2	1	1	0
383	0	1	0	2	1
384	0	1	0	2	1
385	0	1	0	2	1
386	1	0	0	2	1
387	0	0	1	2	1
388	0	0	0	4	0
389	0	0	0	4	0
390	0	0	0	3	1
391	0	0	1	2	1
392	0	0	1	2	1
393	0	0	1	2	1
394	1	0	0	2	1
395	1	1	0	2	0
396	1	1	0	2	0
397	0	0	0	3	1
398	1	0	0	2	1
399	0	1	0	2	1
400	1	1	0	2	0
401	0	0	1	2	1
402	0	1	0	3	0
403	1	0	0	2	1
404	0	0	0	3	1
405	0	0	1	2	1
406	1	0	1	1	1
407	0	0	1	1	2
408	0	1	1	1	1
409	0	1	1	1	1
410	0	1	1	1	1
411	0	1	1	1	1
412	1	1	0	1	1
413	1	1	1	0	1
414	1	1	1	0	1
415	1	1	0	1	1
416	1	1	0	1	1
417	0	1	1	1	1
418	0	1	1	1	1
419	1	0	1	1	1
420	0	1	1	0	2
421	1	0	1	1	1
422	1	1	0	1	1
423	1	1	1	0	1
424	0	1	1	1	1
425	0	1	1	1	1
426	1	1	0	1	1
427	0	1	1	1	1
428	1	1	1	0	1
429	1	1	1	0	1
430	1	1	0	1	1
431	1	1	1	0	1
432	0	1	1	1	1
433	0	1	1	1	1
434	1	0	1	1	1
435	1	0	1	1	1
436	1	1	1	0	1
437	1	0	1	1	1
438	0	1	1	1	1
439	1	0	1	1	1
440	0	1	1	1	1
441	0	1	1	1	1
442	0	1	1	1	1
443	0	1	1	1	1
444	1	0	1	1	1
445	0	1	1	1	1
446	0	1	1	1	1
447	0	1	1	1	1
448	0	0	2	1	1
449	1	1	1	0	1
450	1	1	1	0	1
451	0	1	1	1	1
452	1	1	0	1	1
453	0	1	1	1	1
454	1	1	0	1	1
455	0	1	1	1	1
456	0	1	1	1	1
457	1	1	1	0	1
458	1	0	1	1	1
459	1	1	0	1	1
460	0	1	1	1	1
461	0	0	1	1	2
462	1	0	1	1	1
463	0	1	1	1	1
464	1	1	1	1	0
465	1	1	1	0	1
466	0	1	1	1	1
467	0	1	1	1	1
468	1	1	1	1	0
469	1	1	1	1	0
470	1	1	1	1	0
471	1	1	1	1	0
472	0	0	2	0	1
473	0	0	2	1	0
474	1	0	2	0	0
475	0	0	3	0	0
476	0	0	2	1	0
477	0	0	2	0	1
478	0	0	0	1	2
479	0	0	0	0	3
480	0	0	1	0	2
481	0	0	0	0	3
482	0	1	2	0	0
483	0	1	2	0	0
484	0	1	2	0	0
485	1	0	2	0	0
486	2	1	0	0	0
487	0	2	0	0	1
488	0	2	0	0	1
489	0	3	0	0	0
490	0	3	0	0	0
491	0	3	0	0	0
492	0	3	0	0	0
493	0	3	0	0	0
494	0	2	1	0	0
495	0	3	0	0	0
496	1	2	0	0	0
497	0	3	0	0	0
498	0	2	1	0	0
499	0	2	1	0	0
500	0	0	0	2	1
501	0	0	0	3	0
502	0	0	0	3	0
503	0	0	0	2	1
504	0	0	0	2	1
505	0	0	0	3	0
506	0	0	0	3	0
507	0	0	0	3	0
508	0	0	0	3	0
509	0	1	0	2	0
510	0	0	1	2	0
511	0	0	0	2	1
512	0	0	0	2	1
513	0	0	1	2	0
514	0	0	0	2	1
515	0	0	0	2	1
516	0	1	0	2	0
517	0	0	0	3	0
518	0	0	0	2	1
519	0	0	0	2	1
520	0	1	0	2	0
521	0	0	0	2	1
522	0	0	0	3	0
523	0	0	0	3	0
524	1	0	0	2	0
525	1	0	0	2	0
526	0	0	0	3	0
527	0	1	0	1	1
528	0	1	1	0	1
529	0	0	1	1	1
530	0	0	1	1	1
531	0	0	1	1	1
532	0	0	1	1	1
533	0	1	0	1	1
534	0	1	0	1	1
535	0	1	0	1	1
536	0	1	1	0	1
537	1	1	1	0	0
538	0	0	1	1	1
539	0	1	0	1	1
540	1	1	0	0	1
541	1	0	0	1	1
542	0	1	1	0	1
543	0	0	1	1	1
544	0	1	0	1	1
545	0	1	1	0	1
546	1	1	0	0	1
547	1	0	0	1	1
548	1	0	0	1	1
549	1	0	0	1	1
550	1	0	1	0	1
551	0	0	1	1	1
552	0	1	1	1	0
553	0	0	1	1	1
554	0	1	0	1	1
555	0	1	1	0	1
556	1	1	0	0	1
557	0	0	1	1	1
558	0	1	1	1	0
559	0	0	1	1	1
560	0	0	1	1	1
561	1	0	1	0	1
562	0	1	0	1	1
563	0	1	1	0	1
564	0	0	1	1	1
565	1	0	1	0	1
566	0	0	1	1	1
567	0	1	0	1	1
568	1	0	1	0	1
569	0	1	1	0	1
570	0	1	1	0	1
571	0	1	1	0	1
572	0	0	1	1	1
573	1	0	1	0	1
574	0	0	1	1	1
575	0	0	1	1	1
576	1	0	0	1	1
577	1	1	0	0	1
578	1	1	0	0	1
579	1	1	0	0	1
580	1	0	1	0	1
581	0	1	0	1	1
582	0	0	1	1	1
583	1	1	0	0	1
584	0	1	1	0	1
585	0	1	0	1	1
586	1	0	0	1	1
587	0	1	1	0	1
588	1	1	1	0	0
589	1	0	1	1	0
590	0	1	1	1	0
591	1	0	1	1	0
592	1	0	1	1	0
593	1	1	1	0	0
594	0	1	1	1	0
595	1	0	1	1	0
596	1	0	1	1	0
597	0	1	1	1	0
598	1	1	1	0	0
599	1	0	1	1	0
600	0	1	1	1	0
601	1	0	1	1	0
602	0	1	1	1	0
603	1	1	1	0	0
604	1	1	1	0	0
605	1	1	1	0	0
606	1	1	1	0	0
607	1	1	1	0	0
608	1	1	0	1	0
609	1	1	0	1	0
610	0	0	2	0	0
611	0	0	2	0	0
612	0	0	2	0	0
613	0	0	2	0	0
614	0	0	2	0	0
615	0	0	2	0	0
616	0	0	0	0	2
617	0	0	0	0	2
618	0	0	0	0	2
619	0	0	0	0	2
620	0	0	0	0	2
621	0	0	0	0	2
622	0	0	0	0	2
623	0	0	0	0	2
624	0	0	0	0	2
625	0	0	0	0	2
626	0	0	0	0	2
627	0	0	0	0	2
628	0	0	0	0	2
629	0	0	0	0	2
630	0	0	0	0	2
631	0	0	0	0	2
632	0	0	0	0	2
633	0	0	0	0	2
634	0	0	0	0	2
635	0	0	0	0	2
636	0	0	0	0	2
637	0	0	0	0	2
638	0	0	0	0	2
639	0	0	0	0	2
640	0	0	2	0	0
641	0	0	2	0	0
642	2	0	0	0	0
643	0	2	0	0	0
644	0	2	0	0	0
645	0	2	0	0	0
646	0	2	0	0	0
647	0	2	0	0	0
648	0	2	0	0	0
649	0	2	0	0	0
650	0	2	0	0	0
651	0	2	0	0	0
652	0	2	0	0	0
653	0	2	0	0	0
654	0	2	0	0	0
655	0	2	0	0	0
656	0	2	0	0	0
657	0	2	0	0	0
658	0	2	0	0	0
659	0	2	0	0	0
660	0	2	0	0	0
661	0	2	0	0	0
662	0	2	0	0	0
663	0	2	0	0	0
664	0	0	0	2	0
665	0	0	0	2	0
666	0	0	0	2	0
667	0	0	0	2	0
668	0	0	0	2	0
669	0	0	0	2	0
670	0	0	0	2	0
671	0	0	0	2	0
672	0	0	0	2	0
673	0	0	0	2	0
674	0	0	0	2	0
675	0	0	0	2	0
676	0	0	0	2	0
677	0	0	0	2	0
678	0	0	0	2	0
679	0	0	0	2	0
680	0	0	0	2	0
681	0	0	0	2	0
682	0	0	0	2	0
683	0	0	0	2	0
684	0	0	0	1	1
685	0	1	0	0	1
686	0	0	0	1	1
687	0	0	0	1	1
688	0	0	0	1	1
689	0	0	0	1	1
690	0	0	0	1	1
691	0	1	0	0	1
692	0	0	0	1	1
693	0	0	0	1	1
694	0	0	0	1	1
695	0	1	0	0	1
696	1	0	0	0	1
697	0	1	0	0	1
698	0	0	0	1	1
699	0	0	0	1	1
700	0	0	0	1	1
701	0	0	0	1	1
702	0	1	0	0	1
703	1	0	0	0	1
704	1	0	0	0	1
705	0	0	0	1	1
706	0	1	0	0	1
707	0	0	0	1	1
708	1	0	0	1	0
709	0	0	0	1	1
710	1	0	0	0	1
711	0	0	1	0	1
712	0	0	1	0	1
713	0	0	1	0	1
714	0	0	1	0	1
715	0	1	1	0	0
716	0	0	1	0	1
717	0	0	1	0	1
718	0	1	1	0	0
719	0	0	1	1	0
720	0	1	1	0	0
721	0	0	1	1	0
722	0	0	1	1	0
723	0	1	1	0	0
724	0	1	1	0	0
725	0	1	1	0	0
726	0	0	1	1	0
727	0	0	1	1	0
728	0	0	1	1	0
729	0	0	1	0	1
730	0	0	1	1	0
731	0	0	1	0	1
732	0	0	1	1	0
733	0	0	1	1	0
734	0	0	1	0	1
735	0	0	1	0	1
736	1	0	1	0	0
737	0	0	1	0	1
738	0	1	1	0	0
739	0	1	1	0	0
740	0	0	1	0	1
741	1	0	1	0	0
742	1	0	0	1	0
743	1	0	0	1	0
744	1	1	0	0	0
745	1	1	0	0	0
746	1	0	0	1	0
747	1	0	0	1	0
748	1	0	0	1	0
749	0	1	0	1	0
750	0	1	0	1	0
751	0	1	0	1	0
