# Supplementary material for: Analysis of cattle olfactory subgenome: the first detail study on the characteristics of the complete olfactory receptor repertoire of a ruminant
Source: BMC Genomics. 2013 Sep 2;14:596. doi: 10.1186/1471-2164-14-596 (PMC3766653; doi:10.1186/1471-2164-14-596)
Supplement: Additional file 12 — The amino acid sequence similarity between functional OR genes of cattle and the pseudogenes of other species. Table listing 13 pairs of cattle functional OR genes and pseudogenes of other species with high protein sequence homology (>70%). [file 1471-2164-14-596-S12.xls]

## Sheet: Table S8
Additional File 12. The amino acid sequence similarity between functional OR genes of cattle and the pseudogenes of other species.
Cattle functional OR genes and other species pseudogenes	Amino acid
	sequence similarity(%)
bOR2Y4-sOR2T1P	91.11
bOR2AG2-sOR2W17P	90.46
bOR10R1-cOR10AB3P	82.61
bOR10AF4-sOR6D2P	80
bOR10R2-cOR10AB3P	79.75
bOR51I4-cOR51L2P	79.19
bOR11D1-cOR11K3P	78.93
bOR7C3-cOR7H6P	78.19
bOR9M18-cOR6C97P	76.03
bOR7A62-cOR7C8P	74.76
bOR4R13-sOR4I6P	72.52
bOR4R14-sOR4I6P	72.2
bOR4R12-sOR4I6P	71.88
